# Supplementary material for: Assessing transcriptomic heterogeneity of single-cell RNASeq data by bulk-level gene expression data
Source: BMC Bioinformatics. 2024 Jun 12;25:209. doi: 10.1186/s12859-024-05825-3 (PMC11167951; doi:10.1186/s12859-024-05825-3)
Supplement: Supplementary file 4 — Supplementary Material 4. Table S1: The numbers of grids with enriched or depleted zero entries in six datasets. [file 12859_2024_5825_MOESM4_ESM.xlsx]

## Sheet: Sheet1
dataset	# gene groups	# cell types	# enriched grids	# depleted grids	fraction
In-silico mixture	5	5	10	9	0.76
Mouse true bulk	9	9	8	16	0.2963
ASD	15	15	39	55	0.4178
Small breast cancer	3	4	1	0	0.0833
Large breast cancer	3	4	0	2	0.1667
LGG	3	3	2	3	0.5556
