# Supplementary material for: Assessing transcriptomic heterogeneity of single-cell RNASeq data by bulk-level gene expression data
Source: BMC Bioinformatics. 2024 Jun 12;25:209. doi: 10.1186/s12859-024-05825-3 (PMC11167951; doi:10.1186/s12859-024-05825-3)
Supplement: Supplementary file 5 — Supplementary Material 5. Table S2: (A) The confusion table of the clustering outcomes on the breast cancer sc-RNASeq dataset GSE161529. Rows indicate clusters of cells, and three columns indicate the PAM50 subtypes of the samples encompassing the cells, (B) The confusion table of the virtual data simulated by M1, rows and columns correspond to cell types (π) and sample subtypes (s) respectively, (C) The confusion table of the virtual data simulated by M1. [file 12859_2024_5825_MOESM5_ESM.xlsx]

## Sheet: GSE161529 
Cluster	ER+	HER2+	TNBC
1	0	0	1577
2	1	0	863
3	0	0	859
4	0	0	799
5	0	0	582
6	0	0	577
7	0	0	560
8	517	4	18
9	2	0	513
10	0	0	503
11	0	496	0
12	494	0	0
13	1	0	443
14	333	29	35
15	22	99	267
16	0	376	0
17	96	85	185
18	91	58	163
19	304	0	0
20	258	0	0
21	249	0	7
22	0	248	0
23	31	187	12
24	206	0	0
25	192	1	0
26	0	0	186
27	23	14	145
28	179	2	0
29	67	69	28
30	159	0	0
31	145	0	0
32	0	0	137
33	130	1	0
34	91	9	17
35	1	0	109
36	58	3	37
37	6	10	35

## Sheet: BRCA M1
Cluster	Basal	Her2	LumA	LumB
1	472	1107	7529	2084
2	8336	1586	364	467
3	0	1360	1591	6607
4	1192	5947	516	842

## Sheet: BRCA M2
Cluster	Basal	Her2	LumA	LumB
1	6859	6728	2275	5892
2	3121	2683	4316	1086
3	20	589	3409	3022
