# Supplementary material for: Assessing transcriptomic heterogeneity of single-cell RNASeq data by bulk-level gene expression data
Source: BMC Bioinformatics. 2024 Jun 12;25:209. doi: 10.1186/s12859-024-05825-3 (PMC11167951; doi:10.1186/s12859-024-05825-3)
Supplement: Supplementary file 6 — Supplementary Material 6. Table S3: The log-likelihood scores 18 probabilistic graphical models on LGG bulk-level and single-cell RNASeq data. [file 12859_2024_5825_MOESM6_ESM.xlsx]

## Sheet: Sheet1
algorithm	bulk L1	bulk L2	sc L1	sc L2
DeconRNASeq M1	-50359	-39581	-208611	-175928
DeconRNASeq M2	-49372	-40213	-208188	-183186
DeconRNASeq M3	-50152	-41256	-213831	-181944
lsfit M1	-50361	-39583	-208578	-175961
lsfit M2	-49377	-40213	-208171	-183158
lsfit M3	-50153	-41258	-213830	-181947
DWLS M1	-50381	-39576	-208532	-175928
DWLS M2	-49398	-40194	-208110	-183099
DWLS M3	-50110	-41222	-213834	-181943
bMIND M1	-50420	-39597	-208549	-175776
bMIND M2	-49456	-40191	-208032	-183026
bMIND M3	-50213	-41276	-214044	-182020
RADs M1	-50366	-39648	-208389	-175810
RADS M2	-49401	-40254	-207939	-183100
RADS M3	-50171	-41277	-213877	-182030
NMF S3	-43845		-187379
deconf_original S3	-41854		-180467
deconf_fast S3	-44023		-194979
